# Supplementary material for: Insights into the evolution of sorbitol metabolism: phylogenetic analysis of SDR196C family
Source: BMC Evol Biol. 2012 Aug 16;12:147. doi: 10.1186/1471-2148-12-147 (PMC3458964; doi:10.1186/1471-2148-12-147)
Supplement: Additional file 11 — Alignment of SDH family in ClustalW format (.aln) used in the DIVERGE analysis. [file 1471-2148-12-147-S11.aln]

CLUSTAL 2.1 multiple sequence alignment


B_mallei        ------------------MRLQEKVAILTGAASGIGEAVARRYLEEGARCVLVDLKPADG
B_thailand      ------------------MRLQEKVAILTGAASGIGEAVARRYLEEGARCVLVDLKPADG
B_ambifari      ------------------MRLEQKVAILTGAASGIGEAVAQRYLDEGARCVLVDVKPASG
B_vietname      ------------------MRLEQKVAILTGAASGIGEAVAQRYLDEGARCVLVDLKPASG
B_cenocepa      MSVRSPRPSCNRTNRRQPVRLEDKVAILTGAASGIGEAVAQRYLDEGARCVLVDVKPAGG
Pseudomona      ------------------MRLEDKVAILTGAASGIGEAVAQRYLDEGARCVLVDVKPAGG
B_sp_1          ------------------MRLEDKVAILTGAASGIGEAVAQRYLDEGARCVLVDLKPAGG
B_multivor      ------------------MRLEEKVAILTGAASGIGEAVAQRYLDEGARCVLVDVKPAGG
B_dolosa        ------------------MRLGQKVAILTGAASGIGEAVAQRYLDEGAHCVLVDVKPAGG
B_glumae        ------------------MRLQDKVAILTGAASGIGEAVAQRYLEEGARCVLVDLKPAGG
R_solanace      --------------------LQDKVAILTGAASGIGEAVAQRYLEAGARCVLVDLKPAGG
B_sp_3          ----------------MAARLQDKVAILTGAASGIGEAVARRYLDEGARCVLVDVKPADS
B_xenovora      ----------------MAARLQDKVAILTGAASGIGEAVARRYLDEGAKCVLVDVKPADS
B_phytofir      ----------------MAARLQDKVAILTGAASGIGEAVARRYLDEGARCVLVDVKPADS
B_graminis      ----------------MAARLQDKVAILTGAASGIGEAVARRYLDEGAQCVLVDVKPADS
B_sp_2          -----------------MARLRDKVAILTGAASGIGEAVARRYLDEGARCVLVDVKPTDS
B_phymatum      ----------------MTARLQGKVAILTGAASGIGEAVARRYLEEGAHCVLVDVKPASD
V_paradoxu      --------------MS--ERLKNRHVLLTGAGGGIGLAVAEACIAEGARCSVIDRAAAAP
A_avenae        ------------MTTT--PRLQDRHVLLTGAGGGIGLAVAEACLAEGARCSVVDRGASVP
V_eiseniae      ---------MSPMTTTNPQRLQGKHALLTGAAGGMGLAVAQAYLQQGARCTVADLAEHPA
R_bacteriu      ------------MFSPGSIDLTGKVCLVTGAAGGIGQSTIEHFKELGAIVYTTDKDIK--
Thalassiob      ------------MLNAAPTDLTGKTCLVTGAVGGIGASAVAHFAAQGGTVYATDIVPR--
Marinomona      -------------MTLDNQNLSNKVALITGSAGGIGLAIAQSYLANGAKVVLTDYAKDTP
H_phototro      -----------------MKRLEGKSALITGAARGIGLAFARRYVAEGACVAIGDIDLARA
O_batsensi      -----------------MKRLDGRTALITGAARGIGRAFAEAYVAEGARVAIADIDFGRA
R_bacKLH11      -----------------MNRLAGKTALITGAARGIGLAFAKAYVAEGARVVIADIDFPRA
P_bermuden      -----------------MTRLAGKCALITGAARGIGAAFAKAYIAEGAKVAIADINIERA
Citreicell      -----------------MTRLAGKCALITGAARGIGAEFARAYVDEGARVAIADINIERA
Roseibium       -----------------MTRLAGKNALITGAARGIGLAFAKAYVQEGARVAIADINVELA
P_gallaeci      -----------------MKRLNGKRALITGAARGIGAAFAEAYANEGARVVIADIDTARA
Jannaschia      -----------------MTRLTGKGALITGAARGIGRAFAERYIAEGARVAIADIDLTRA
L_vestfold      -----------------MTRLLGKTALITGGARGIGRAFAQAYLQNGARVAIADIDRDLC
Roseobact       -----------------MKRLDGKTALITGGARGIGFAFARRYAQEGARVAIADIDHDRA
Silicibac       ------------------MRLEGKTALITGAARGIGRSFAEAYIREGARVAVADIDTERA
L_alexandr      -----------------MKRLEGKSALITGAARGIGLAFARAYIAEGAKVAIADIDGARA
P_marinum       -----------------MKRLAGKSALITGAARGIGLHFAEAYVNEGARVAIADINSARA
S_lacuscae      -----------------MNRLVGKRALITGAARGIGLAFARAYAAEGAQVALADIDVQQA
R_capsulat      ------------------MRLTGKRALITGAARGIGRAFAEAYLREGADVTIGDINLEGA
M_alkaliph      -----------------MKRLDGKTALITGSARGIGLAFANAFVREGARVAIADIDIIRA
P_denitrif      ------------------MRLQGKTALITGAARGIGLEFARAYIAEGARVALADINADAV
S_meliloti      -----------------MKRLEGKSALITGSARGIGRAFAEAYVREGATVAIADIDIERA
S_medicae       -----------------MKRLEGKSALITGSARGIGRAFAEAYVREGAMVAIADINIERA
Rhizobium       -----------------MKRLEGKSALITGSARGIGRAFAEAYVREGATVAIADINLERA
P_syringae      -----------------MKRLEGKSALITGSARGIGRSFAQAYIREGASVAIADINLERA
P_savastan      -----------------MKRLEGKSALITGSARGIGRAFAQAYIQEGARVAIADINLQRA
P_fluoresc      -----------------MKRLEGKSALITGSARGIGRAFAQAYIAEGATVAIADINLQRA
R_loti          ------------------MRLKGKSALITGSARGIGKAFAEAYAREGAIVAIADINLEAA
M_opportun      ------------------MRLNGKSALITGSARGIGRAFAEAYAREGAVVAIADINLEAA
Mesorhizob      -----------------MQRLKDKSALITGAARGIGRAFAEAYIREGARVAIGDINVEAA
A_radiobac      -----------------MKRLEGKSALITGSARGIGRAFAEAYLREGATVAIADIDVDRA
A_vitis         ----------------MTGRLDGKSALITGSARGIGRAFAEAYVREGATVAIADINMERA
L_aggregat      -----------------MSRLAGKSALITGSARGIGKAFAARFVEEGAKVAIADINLEGA
Rhodobacte      ------------------MRLQGKSALITGSARGIGKAFAQAYVAEGATVAIADINLAAA
Azospirill      -----------------MKRLDGKSAIITGAARGIGRAFAAAYVAEGATVAIADINLAAA
R_sphaeroi      ------------------MRLDGKTALITGSARGIGRAFAEAYVREGARVAIADINLEAA
O_antarcti      -----------------MKRLDGKSALITGSARGIGRGFAEGFIAEGATVAIADINFEAA
Ahrensia        -----------------MARLGGKSALITGAARGIGRGFAQAYIREGATVAVADIDLTAA
S_stellata      -----------------MKKLDGKSALITGAARGIGKGFADAYLREGATVAIGDIDIAAA
A_tumefaci      ------------------MRLNNKVALITGAARGIGLGFAQAFAAEGAKVIIADIDIARA
R_etli          ------------------MRLKDKVALITGGARGIGLGFAEAFVKEGAKVVIADIDIERA
O_anthropi      ------------------MRLKDKVALITGAARGIGLGFAEAYAREGARVIIADINIERA
O_intermed      ------------------MRLKDKVALITGAARGIGLGFAEAYAREGAKVVIADINIDRA
A_cryptum       ----------------MSGRLQGKYAAITGGAGGIGRAMAAGYIAEGATVCIADRSLEAA
C_salexige      ------------------MKLDKRTAVVTGGARGIGLAIVKGYLREGARVAIADIDTDAA
H_elongata      ------------------MKLADKVAVVTGGARGIGLAIARRYVEEGARVVVADVDDKAI
G_hansenii      --------------------------------------MVRALASEGARVMIADLALEKA
NAMDH           --------MTTAGVSRRPGRLAGKAAIVTGAAGGIGRATVEAYLREGASVVAMDLAPRLA
                                                              *.     *      

B_mallei        -ALARLIDAHAGR--AIAVSADVTRRDDIARIVATA----VERFGGVDILFNNAALFD-M
B_thailand      -ALARLVDAHAGR--AIAVSADVTRRDDIARIVAAA----VERFGGVDILFNNAALFD-M
B_ambifari      -SLARLIEASPGR--AVAVTADVTRRDDIERIVATA----VERFGGVDILFNNAALFD-M
B_vietname      -SLARLIEAHPGR--AAAVTADVTRRDDIERIVATA----VERFGGVDILFNNAALFD-M
B_cenocepa      -SLARLIEANPGR--AVAVTADVTRRDDITRIVATA----VERFGGVDILFNNAALFD-M
Pseudomona      -SLARLIEANPGR--AVAVTADVTRRDDITRIVATA----VERFGGVDILFNNAALFD-M
B_sp_1          -SLARLIEANPGR--AVAVTADVTRRDDIERIVATT----VERFGGVDILFNNAALFD-M
B_multivor      -SLARLIEAHPGR--AAAVTADVTRRDDIERIVATA----VERFGGVDILFNNAALFD-M
B_dolosa        -SLARLIEANPGR--AVAVTADVTRRDDIARIVAAA----VERFGGVDILFNNAALFD-M
B_glumae        -SLAALIAEHPER--AIALTADVTRREDIARIVATA----VERFGGIDILFNNAALFD-M
R_solanace      -TLAQLIETHPDR--AFALSADVTKRDDIERIVSAA----VERFGGIDILFNNAAAFD-M
B_sp_3          -FGDALRAAYGDR--VLTVSADVTRRDDIERIVAST----LERFGQLDILFNNAALFD-M
B_xenovora      -FGDALRAAYGDR--VLTVSADVTRRDDIERIVAST----LERFGQIDILFNNAALFD-M
B_phytofir      -FGDSLRATYGDR--VLTVSADVTRRDDIQRIVAST----LERFGQIDILFNNAALFD-M
B_graminis      -FGQALRASHGER--VLTVTADVTRRDDIERIVSST----VERFGHIDILFNNAALFD-M
B_sp_2          -IGGALRGTYGER--VLCVSADVRRREDIERIVTST----LGCFGQIDILFNNAALFD-M
B_phymatum      -FAHALRESDGDR--VLTLSADVTKRDDIGRIVEQT----VQRFGQIDILFNNAALFD-M
V_paradoxu      EAVRALQQQHPDK--LAYIAADVTDTRAIAHMLAEA----QVAFGPIHTLFNNAAVFD-L
A_avenae        AEVAALQQRHPGR--LAYIGADITEPGAIARLLAEA----IAAFGPVHTLFNNAAVFD-L
V_eiseniae      PPLQALLGQHPDA--LQYQRTDITQTDQVQALISAA----ARRFGPVSTLFNNAAIFD-M
R_bacteriu      ---------LPGA--NNYKKFDLLIEKELLSCLEWI----SEIRP--DVLFNNAAIFD-M
Thalassiob      ---------FNGP--ATYRAFDLLDAAGLEQCTQWV----AEIKP--DVVFNNAAIFD-M
Marinomona      VALTGLLADYPNS--ALYIGCDICDNQGVENLIQST----VEQFDRLDILVNNAAVFD-L
H_phototro      RAAAAELGDE-----AIAVEMDVTRQESIDSAVAQS----VAAFRQIDILVNNAAIFT-A
O_batsensi      LEAAAALGEG-----AIAVGMDVADQDSIDRAVSET----VAALGRIDILVNNAAVFT-A
R_bacKLH11      KDAASQFGDA-----ALAVEMDVTRQHSIDEAVART----VAHFGPIDILINNAAIFT-A
P_bermuden      RETAAALGEA-----AIAVEMDVTRQESIDAAVAETVAETVARLGRIDILVNNAALFT-A
Citreicell      RETAEALGPS-----AIAVQMDVTRQDSIDSAVAET----VAMLGRIDVLINNAALFT-A
Roseibium       REAAEEIGAS-----AIAVEMDVTDQTSIDAAVSAT----VEAFGQIDILINNAALFT-A
P_gallaeci      EATAAQIGAA-----AIAVKLDVTDQASIDRALTRT----VESYGGLDILINNAAVFT-A
Jannaschia      EATAAEIG-------AIAVQMDVSCEDSIADGVTAA----ADALGQIDILINNAAVFT-A
L_vestfold      QATATALGDQ-----VLAVHMDVSDPASITQAVDQT----IAAFGQIDILINNAAVFS-A
Roseobact       VASAKEIGGQ-----TIAIDFDVTDQASIDAGVAKT----AAQFGQIDILINNAAIFS-A
Silicibac       RQTALELGDQ-----AVAIELDVTCQESIERAVEQT----VEALGCIDILVNNAAIFT-A
L_alexandr      NQTADDLGPA-----AIAVEMDVTRQDSIDQAVETT----VSALGQIDILINNAAIFT-A
P_marinum       HEAAKRLGDQ-----VIAIEMDVTDQASIDAGVKMA----VTAFDGIDILINNAAIFT-A
S_lacuscae      RKAAREIGPQ-----AIAVEMDVSQQDSIEAGVADA----VARMGGIDILINNAAIFT-A
R_capsulat      RKTAAEIGCA-----A--VHLDVTDQASIDAAMAVM----RAG-GGIDILINNAAIFT-A
M_alkaliph      RAAATEIGAA-----AHAVELDVTDQASIDAGVAET----IAQFGQIDILINNAAIFT-A
P_denitrif      RAAVESLGPQ-----AVAVQMDVTRQDSIDAGFAEV----IGTFGHLDILVNNAALFT-A
S_meliloti      RQAAAEIGPA-----AYAVQMDVTRQDSIDAAIAAT----VEHAGGLDILVNNAALFD-L
S_medicae       RQAAAEIGAA-----AYAVEMDVTRQDAIDAAIAQT----VGHAGGLDILVNNAALFD-L
Rhizobium       RQAASEIGSA-----AYAVEMDVTRQESIDAAIAAT----VGRAGGLDILVNNAALFD-L
P_syringae      QATAIELGPN-----AYAVSMDVTDQASIDQAIAAV----VAQTGKLDILINNAALFD-L
P_savastan      QATANELGPN-----AYAVSMDVTDQTSIDQAIAAV----VAQTGKLDILINNAALFD-L
P_fluoresc      QATAAELGPQ-----AYAVAMDVTDQASIDSAIAAV----VAQAGKLDILINNAALFD-L
R_loti          QKTAADIGDK-----AYAVKLDVTDQASIDAAVKAV----ETRTGGLDILINNAALFD-L
M_opportun      EKTAAEIGAK-----AYAVKLDVTDQSSIDAAVKAV----ETRTGGLDILINNAALFD-L
Mesorhizob      NRTARELGAQ-----AYAVELDVTDQASIDAAVRAV----EAETGGIDILVNNAALFD-L
A_radiobac      KKTAEELGPK-----AYFVQMDVTDQASIDAAIATV----DEKTGGIDILINNAALFD-L
A_vitis         LETAKAIGEK-----AYAVHLDVTNQASIDAAIKAV----EEKTGGLDILINNAALFD-L
L_aggregat      EAAAREIGPN-----AYALRLDVTDQSSIDAAIAAV----EEKTGGLDILVNNAALFD-L
Rhodobacte      EATAAEIGPA-----AYALHLDVTDQASIDACIAAV----VARQGGLDILINNAALFD-L
Azospirill      EKAAAEIGPG-----AYAVALDVTSQSSIDAAVATV----VERAGGIDILVNNAALFD-L
R_sphaeroi      RATAADIGPA-----ACAIGLDVTDQASIDRCVAEL----LDRWGRIDILVNNAALFD-L
O_antarcti      KKTAEALGRS-----AYPVQIDVSDQASIDAGIASV----VTHAGKLDILINNAALFD-A
Ahrensia        QATASELGDA-----AYAVHLDVSDQDSIDAAISAV----VTKAGKLDILVNNAALFD-A
S_stellata      EATAAELGEG-----AYAVHLDVTQQHSIDEAIAGV----VERAGKLDILVNNAAVFD-A
A_tumefaci      TTSAAAIGPA-----AKAVKLDVTDLAQIDAVVKAV----DEEFGGIDILVNNAAIFD-M
R_etli          TKSAAAIGPV-----AKAMKLDVMDLSAIDTFVAEV----DKEFGGIDILVNNAAIFD-M
O_anthropi      EEAARGIGSS-----VKAVKLDVTDLSQIDKVVAEI----DAEYGGIDILVNNAAIFD-M
O_intermed      EEAARSIGTS-----VKAVKLDVTDLRQIDDVVAKI----DADYGGIDILVNNAAIFD-M
A_cryptum       AAAACELGPQ-----AHACALDVAEMASIAAFTDFT-----AARGGLDILVNNAAVFD-L
C_salexige      EQAVAEIRAEVDEAPVMAVRLDVADADSRQAMIAAV----EARFGGIDILVNNAAVFD-M
H_elongata      DAGLASLDAG---ERTIGLRLDVRDRASIDAMVATV----MERFGGIDILVNNAAVFD-M
G_hansenii      NALASELGDA-----AHAVKVNVSDKASVEAMVAET----IRVFGRVDILINNAAVFE-L
NAMDH           ATRYEEPG-------AIPIACDLADRAAIDAAMADA----VARLGGLDILVAGGALKGGT
                                     ::                          :. ..*     

B_mallei        SPLLDESWDVFDRLFAVNVKGLFFLMQAVAQRMVEQGRGG-----KIVNMSSQAGRRGEA
B_thailand      RPLLDESWDVFDRLFAVNVKGMFFLMQAVARRMVEQGRGG-----KIVNMSSQAGRRGEA
B_ambifari      RPLLDESWDVFDRLFAVNVKGLFFLMQAVAQRMVEQGRGG-----KIVNMSSQAGRRGEA
B_vietname      RPLLDESWDVFDRLFAVNVKGLFFLMQAVAQRMVEQGRGG-----KIINMSSQAGRRGEA
B_cenocepa      RPLLDESWDVFDRLFSVNVKGLFFLMQAVAQRMVEQGRGG-----KIVNMSSQAGRRGEA
Pseudomona      RPLLDESWDVFDRLFSVNVKGLFFLMQAVAQRMVEQGRGG-----KIVNMSSQAGRRGEA
B_sp_1          RPILDESWDVFDRLFSVNVKGLFFLMQAVAQRMVEQGRGG-----KIVNMSSQAGRRGEA
B_multivor      RPLLDESWDVFDRLFAVNVKGMFFLMQAVAQRMVEQGRGG-----KIINMSSQAGRRGEA
B_dolosa        RPLLDESWDVFDRLFAVNVKGMFFLMQAVAQRMVEQARGG-----KIINMSSQAGRRGEA
B_glumae        RPLLDESWDIFDRLFSVNVKGMFFLMQAVAQRMVEQGRGG-----KIVNMSSQAGRRGEA
R_solanace      RPLLDEAWEVFDRLFAVNVKGMFFLMQAVAQRMAAQGRGG-----KIINMASQAGRRGEA
B_sp_3          RPILDESWDVFDRLFAVNVKGMFFLMQAVARKMVEQGHGG-----KVINMSSQAGRRGEA
B_xenovora      RPILDESWDVFDRLFAVNVKGMFFLMQAVARKMVEQGRGG-----KIINMSSQAGRRGEA
B_phytofir      RPILEESWDVFDRLFAVNVKGMFFLMQAVAQKMVEQGCGG-----KIINMSSQAGRRGEA
B_graminis      RPILDESWDVFDRLFAVNVKGMFFLMQAVARRMVEQGRGG-----KIVNMSSQAGRRGEA
B_sp_2          RPLLDESWDVFDRLFAVNVKGMFFLMQAVARQMVEQGRGG-----KIINMSSQAGRRGEA
B_phymatum      RPLLDESWDIFDKLFAVNVKGMFFLMQAVAQRMVEQGHGG-----KIVNMSSQAGRRGEA
V_paradoxu      APLLDSDEASFDRLFAVNVKGMFFVMQAVLRHMVEAGTQGA----SVINMASQAGRRGEA
A_avenae        APLLDSDEASFDRLFAVNVKGMFFVMQAVLRHMVEAGTQGT----SVINMASQAGRRGEA
V_eiseniae      APLLESTEAMYDKLFAVNVKGAFFVMQKLLAHMLEHRVQGG----AVINMASQAGRRGEA
R_bacteriu      GSILDANLQSFDKLFGLNVRALYAIMQACAKSMIAEEKSG-----SIINVASQAGHRGEA
Thalassiob      GSVLDADLDQYDRLFGINVRAFYAVLQAASKSMVANGQHG-----SIINLASQAGHRGEA
Marinomona      APVLESDEASFDHLFNINVKAFFFTMQKVAQKMVDMGIEG-----RIINMASQAGRRGEA
H_phototro      APIVEIDRNDYATTFDINVGGTLFTLQAVARHMIEKGIPG-----RIINMASQAGRRGEA
O_batsensi      APVVEIGRADFDRAFAINVAGTLFTMQAVARHMIEHGIRG-----RIINMASQAGRRGEP
R_bacKLH11      APIVEIERADYNRVFDINVAGTLFTLQAVARHMIEHGVKG-----RIINMASQAGRRGEP
P_bermuden      APITEITREDYIRVFDINVGGTLFTLQAVARHMIAQGVQG-----RIINMASQAGRRGEP
Citreicell      APLVEITREDYARVFDINVGGVLFTMQAVARHMIEHGIKG-----RIINMASQAGRRGEP
Roseibium       APITEITQEDYQRVFDINVSGTLFTLQAVARHMIDKGVRG-----RIINMASQAGRRGEP
P_gallaeci      APLTEVTREAYQRTFDINVSGTLFMMQAAAQQMITQGTGG-----KIINMASQAGRRGEP
Jannaschia      APLTEITYKDYADVFDINVGGTLFTMQAVAKHMIDRGIRG-----KIINMASQAGRRGEP
L_vestfold      APIVEISPEDYARVFDINVKGTLFTLQAVARHMIDAGIKG-----KIINMASQAGRRGEP
Roseobact       APITEIMRDDYNRVFDINISGSLFTMQAVARHMIGRGIKG-----KIINMASQAGRRGEP
Silicibac       APITEIHRDDFERVFDINVAGTLFTMQAVAKHMISRGAGG-----KIINMASQAGRRGEA
L_alexandr      APIVEIERADFARTLDINVAGTLFTMQAVARHMIERGGGG-----KIINMASQAGRRGEP
P_marinum       APITDITRDDYQQVFDINVAGTLFTMQAVARHMIARGKGG-----KIINMASQAGRRGEP
S_lacuscae      APIVEITRADYQRVFDINVAGTLFTLQAVARHMIEQGTGG-----KIINMASQAGRRGEP
R_capsulat      APIDEITRADYDRVFAINVAGTLFTLQAAAREMIAQGRGG-----KIINMASQAGRRGES
M_alkaliph      APIVEIDRADFDRVMSINVAGTLFTLQAVAKHMIERGRGG-----KIINMASQAGRRGEP
P_denitrif      APVEEVTRADYDRVMAVNMTGAFFCMQAAAKHMIARGKGG-----KIINMASQAGRRGEP
S_meliloti      APIVEITRESYEKLFAINVAGTLFTLQAAARQMIAQGRGG-----KIINMASQAGRRGEA
S_medicae       APIADITRESYDKLFSINVAGTLFTLQAAARQMIAQGRGG-----KIINMASQAGRRGEA
Rhizobium       APIVEITRESYERLFSINVAGTLFTLQAAAKQMIAQGRGG-----KIINMASQAGRRGEA
P_syringae      APIVDITRDSYERLFSINVAGTLFTLQAAAKQMIAQGHGG-----KIINMASQAGRRGEA
P_savastan      APIVDITRDSYERLFSINVAGTLFTLQAAARQMIAQGHGG-----KIINMASQAGRRGEA
P_fluoresc      APIVDITRDSYERLFSINVAGTLFTLQAAARQMIGQGHGG-----KIINMASQAGRRGEA
R_loti          APIVEISRASYEKLFSVNVAGTLFMLQAAARSMIARGKGG-----RIINMASQAGRRGEP
M_opportun      APIVEISRASYEKLFSVNVAGTLFMLQAAARSMIARGKGG-----RIINMASQAGRRGEA
Mesorhizob      APIVDISRESYDRLFSVNVAGTLFTLQAVARSMISRGKGG-----KIINMASQAGRRGEA
A_radiobac      APIVQITQKSFDTLFAINVSGTLFTLQAAAKSMIARGKGG-----KIINMASQAGRRGEA
A_vitis         APIVDITRESYDRLFSINVAGSLFMLQATAKSMIARGKGG-----KIINMASQAGRRGEA
L_aggregat      APIVEITRESYQRLFDINVAGTLFMMQAAAKSMIRRGQGG-----KIINMASQAGRRGEA
Rhodobacte      APIVEITRASYDRLFAINVAGTLFTLQAAAKAMIAQGKGG-----KIINMASQAGRRGEA
Azospirill      APIVEITRESYDRLFSINVAGTLFTLQAVAKRMIAQGRGG-----RIINMASQAGRRGEA
R_sphaeroi      APIVEITRESYDRLFTINVSGTLFMMQAVARAMIAGGRGG-----KIINMASQAGRRGEA
O_antarcti      AETVGITRASFDKLYAVNVAGTLFTMQAAAALMIKQGHGG-----KIINMASQAGRRGEP
Ahrensia        AETVDITRASYDKLYAVNVAGTLFTMQAAAKQMLDQGHGG-----KIINMASQAGRRGEG
S_stellata      AETVDITRDSYDRLYAINVAGTLFTMQAAAKQMIAQGHGG-----KIINMASQAGRRGES
A_tumefaci      APINGITEESYERVFDINLKGPMFMMKAVSNVMIARARGG-----KIINMASQAGRRGEA
R_etli          APVNEITEASYDKVFSINLKGPLFMMKAVSNVMINRGRGG-----KIINMASQAGRRGEA
O_anthropi      APINELTEDSYERVLDINLKGPLFMMKAVSNVMIKRGRGG-----KIINMASQAGRRGEA
O_intermed      APVNELTEDSYERVLGINLKGPLFMMKAVSNVMIKRGRGG-----KIINMASQAGRRGEA
A_cryptum       APIADITEASYDRLFAVNVKGLLFTLQAVARQMIANGRRG-----RIINMASQAGRRGEA
C_salexige      APVLEVSEASYDRQFGINVKGTFFTLQAVAAHMVERGQGG-----KIINMASQAGRRGEP
H_elongata      APVLEVTEESFDRQFEVNVKGLFFTLQAVAAAMVEQGRGE-----AIINMTSQAGRRGEA
G_hansenii      LPILEITEQSFDKQFNVNVKGTLFSIQAVAAQMIVQGQGG-----KIINMASQAGRRGEP
NAMDH           GNFLDLSDADWDRYVDVNMTGTFLTCRAGARAMVAAGAGKDGRSARIITIGSVNSFMAEP
                          :     :*: .     :     *             ::.: *  .  .* 

B_mallei        LVSHYCATKAAVLSYTQSAALALARHGINVNGIAPGVVDTPMWEQVDALFARYENRPLGE
B_thailand      LVSHYCATKAAVLSYTQSAALALAKHGINVNGIAPGVVDTPMWEHVDALFARYENRPLGE
B_ambifari      LVSHYCATKAAVISYTQSAALALAPHRINVNGIAPGVVDTPMWEQVDALFARYEHRPPGE
B_vietname      LVSHYCATKAAVISYTQSAALALAPHRINVNGIAPGVVDTPMWEQVDALFARYENRPLGE
B_cenocepa      LVSHYCATKAAVISYTQSAALALAPHRINVNGIAPGVVDTPMWEQVDALFARYENRPLGE
Pseudomona      LVSHYCATKAAVISYTQSAALALAPHRINVNGIAPGVVDTPMWEQVDALFARYENRPLGE
B_sp_1          LVSHYCATKAAVISYTQSAALALAPHRINVNGIAPGVVDTPMWEQVDALFARYENRPLGE
B_multivor      LVSHYCATKAAVISYTQSAALALAPHRINVNGIAPGVVDTPMWEQVDALFARYENRPLGE
B_dolosa        LVSHYCATKAAVISYTQSAALALAPHRINVNGIAPGVVDTPMWEQVDALFARYENRPLGE
B_glumae        LVSHYCATKAAVLSYTQSAALALAPHRINVNGIAPGVVDTPMWEQVDALFARYENRPLGE
R_solanace      LVSHYCATKAAVISYTQSAALALAPYKINVNGIAPGVVDTPMWEQVDALFARYENRPLGE
B_sp_3          LVSHYCATKAAVLSYTQSAALALAPHKINVNGIAPGVVDTPMWNEVDALFARYENRPLGE
B_xenovora      LVSHYCATKAAVLSYTQSAALALAPHKINVNGIAPGVVDTPMWNEVDALFARYENRPLGE
B_phytofir      LVSHYCATKAAVLSYTQSAALALAPHKINVNGIAPGVVDTPMWNEVDALFARYENRPLGE
B_graminis      LVSHYCATKAAVLSYTQSAALALAPHKINVNGIAPGVVDTPMWNEVDALFARYENRPLGE
B_sp_2          LVSHYCATKAAVLSYTQSAALALAPHQINVNGIAPGVVDTPMWNEVDALFARYENRPLGE
B_phymatum      LVSHYCATKAAVLSYTQSAALALAPHQINVNGIAPGVVDTPMWDQVDALFARYENRPLGE
V_paradoxu      LVSHYCATKAAVISYTQSAALAMAPHGIRVNGIAPGVVDTPMWDHVDSLFAKAEGLPPGE
A_avenae        LVSHYCATKAAVISYTQSAALAMAPHGIRVNGISPGVIDTPMWAHVDSLFARAEGLPIGE
V_eiseniae      LVAHYCASKAAIISYTQSAALAMAPHGIRVNAIAPGVIATPMWEQVDALFAKYENLPPGA
R_bacteriu      LVAHYCATKAAVISYTQSAALALASNKIRVNAISPGVIDTPMWDHVDKLFAKFEKKEIGQ
Thalassiob      LVAHYCATKAAVISYTQSAALALAPHKIRVNAISPGVIDTPMWATVDALFAKFEDKELGQ
Marinomona      LVSHYCATKAAVISYTQSAALGLAQYKINVNAISPGVIDTPMWQHVDSLFAKHENLLPGE
H_phototro      LVGVYCATKAAVISLTQSAGLDLIKHGINVNAIAPGVVDGEHWDGVDAFFARYEGKAPGQ
O_batsensi      LVAVYCATKAAVISLTQSAGLDLIRHGIKVNAIAPGVVEGDHWDGVDALFARYEGKRPGQ
R_bacKLH11      LVAVYCASKAAIISLTQSAGLNLIAHGINVNAIAPGVVDGEHWDGVDAFFAKHEGKPLGQ
P_bermuden      LVAVYCATKAAVISLTQSAGLNLIEHGINVNAIAPGVVDGEHWDGVDAFFAKHEGKAPGQ
Citreicell      LVAVYCATKAAVISLTQSAGLNLIQHGINVNAIAPGVVDGEHWDGVDAFFAKYEGKAPGQ
Roseibium       LVAVYCATKAAVISLTQSAALNLIEYGINVNAIAPGVVDGEHWDGVDAFFAKYENKAPGQ
P_gallaeci      LVSVYCATKAAVISLTQSAGLNLISHGINVNAIAPGVVDGEHWDGVDAFFAKYEGKAPGQ
Jannaschia      LVAVYCATKAAVISLTQSAGLNLIEHGINVNAIAPGVVDGEHWDGVDAFFARHEGKAPGQ
L_vestfold      LVAVYCASKAAVISLTQSAGLNLIRHGINVNAIAPGVVDGAHWDGVDAFFAKYENKPAGQ
Roseobact       LVAVYCASKAAIISLTQSAGLDLIQHGINVNAIAPGVVDGEHWDGVDAFFAKHEGKAPGQ
Silicibac       LVAVYCASKAAIISLTQSAGLNLIQHGINVNAIAPGVVDGEHWDGVDAFFAKYENKAPGE
L_alexandr      LVAVYCATKAAVISLTQSAALNLIEHGINVNAIAPGVVDGEHWDGVDAFFAKYENKAPGQ
P_marinum       LVAVYCATKAAIISLTQSAGMNLIEHGINVNAISPGVVDGEHWDGVDAFFAKYENKQPGQ
S_lacuscae      LVAVYCASKAAVISLTQSAGLNLIKHGINVNAIAPGVVDGEHWDGVDAFFAKYEGKAPGQ
R_capsulat      LVAVYCASKAAVISLTQSAGLNLIAHGINVNAIAPGVVDGEHWDGVDAFFAKYEKKPLGQ
M_alkaliph      LVGVYCASKAAVISLTQSAGLNLIEHGINVNAIAPGVVDGEHWDGVDAFFAKHENKPLGQ
P_denitrif      LVAVYCASKAAVISMTQSAGLGLIRHGINVNAIAPGVVDGEHWDMVDEHFARFEGLKPGE
S_meliloti      LVAIYCATKAAVISLTQSAGLDLIKHRINVNAIAPGVVDGEHWDGVDALFARYENRPRGE
S_medicae       LVAIYCATKAAVISLTQSAGLDLIRHRINVNAIAPGVVDGEHWEGVDALFARYENRPRGE
Rhizobium       LVAIYCATKAAVISLTQSAGLDLVKHRINVNAIAPGVVDGEHWDGVDALFAKYENRPLGE
P_syringae      LVAVYCATKAAVISLTQSAGLDLIRHGINVNAIAPGVVDGEHWDGVDAMFARYENRPRGE
P_savastan      LVAVYCATKAAVISLTQSAGLDLIRHGINVNAIAPGVVDGEHWDGVDAMFARYENRPLGE
P_fluoresc      LVAVYCATKAAVISLTQSAGLNLIKQGINVNAIAPGVVDGEHWDGVDALFAKHEGLAPGE
R_loti          LVGVYCATKAAVISLTQSAGLDLIKHRINVNGIAPGVVDSDMWDQVDALFAKYENRPKGE
M_opportun      LVGVYCATKAAVISLTQSAGLDLIKHRINVNGIAPGVVDSDMWDQVDALFAKYENRPKGE
Mesorhizob      LVAVYCASKAAVISITQSAGLDLVKHGINVNAIAPGVVDGEHWDHVDSLFAKYENRPQGE
A_radiobac      LVAVYCATKAAVISLTQSAGLDLIKHGINVNAIAPGVVDGEHWDGVDLKFANYENRPLGE
A_vitis         LVAVYCATKAAIISITQSAGLDLIKHGINVNAIAPGVVDGEHWDGVDALFAKFENRAPGE
L_aggregat      LVGIYCATKAAVISLTQSAGLNLIEHGINVNAIAPGVVDGEHWDHVDSMFAKYEGLQPGE
Rhodobacte      LVAVYCATKAAIISLTQSAGLDLIKHGINVNAIAPGVVDGAHWDGVDALFAKAEGLPKGE
Azospirill      LVGVYCATKAAVISLTQSAGLNLIRHGINVNAIAPGVVDGEHWDGVDALFAKHEGLRPGE
R_sphaeroi      LVGVYCATKAAVISLTQSAGLNLIRHGINVNAIAPGVVDGEHWDGVDAKFAEYENLPRGE
O_antarcti      LVLVYCSTKAAVISMTQSAGLDLIRHGINVNAIAPGVVDGDHWDHVDAMFAKLENKKPGQ
Ahrensia        LVLVYCSTKAAVISMTQSAGLNLIKHGINVNAIAPGVVDGEHWEHVDSMFAKLENKKPGQ
S_stellata      LVLVYCSTKAAVISMTQSAGLNLIKHGINVNAIAPGVVDGEHWVHVDSMFAKLEGKPLGQ
A_tumefaci      LVTLYCASKAAIISATQSAALALVKHGINVNAIAPGVVDGEHWEVVDAHFAKWEGLKPGE
R_etli          LVLLYCASKAAIISATQSAALALVKYGINVNAIAPGVVDGEHWDIVDAHFAKWEGLKPGE
O_anthropi      LVTLYCASKAAIISATQSAALALVKHGINVNAIAPGVVDGEHWDVVDANFAKWEGLKPGE
O_intermed      LVTLYCASKAAIISATQSAALALVKYGINVNAIAPGVVDGEHWDVVDANFAKWEGLKPGE
A_cryptum       LVGVYCATKAAVISLTQSAGLDLIRHGIRVNAISPGVVDTPMWQEVDALFAKYESLPVGE
C_salexige      LVSMYCASKAAVISLTQSCGLALIKHRINVNGIAPGVVDTPMWDEVDALFARYENRPAGE
H_elongata      LVSTYCATKAAVISLTQSCGLDLVRYGIRVNAIAPGVVDTPMWEEVDALFARYEGRPLGE
G_hansenii      LVGTYCASKAAVISLTQSAGLALISHGINVNGIAPGVVDTPMWDEVDAGFAKYENLPLGE
NAMDH           EAAAYVAAKGGVAMLTRAMAVDLARHGILVNMIAPGPVD---------VTGNNTGYSEPR
                 .  * ::*..:   *:: .: :    * ** *:** :            ..        

B_mallei        KKRLVGEAVPLGRMGVPDDLTGAALFLASADADYITAQTLNVDGGNWMS----------
B_thailand      KKRLVGEAVPLGRMGVPDDLTGAALFLASADADYITAQTLNVDGGNWMS----------
B_ambifari      KKRLVGEAVPLGRMGVPGDLTGAALFLASADADYITAQTLNVDGGNWMS----------
B_vietname      KKRLVGEAVPLGRMGVPGDLTGAALFLASADADYITAQTLNVDGGNWMS----------
B_cenocepa      KKRLVGEAVPLGRMGVPGDLTGAALFLASADADYITAQTLNVDGGNWMS----------
Pseudomona      KKRLVGEAVPLGRMGVPGDLTGAALFLASADADYITAQTLNVDGGNWMS----------
B_sp_1          KKRLVGEAVPLGRMGVPGDLTGAALFLASSDADYVTAQTLNVDGGNWMS----------
B_multivor      KKRLVGEAVPLGRMGMPADLTGAALFLASADADYITAQTLNVDGGNWMS----------
B_dolosa        KKRLVGEAVPLGRMGAPADLTGAALFLASADADYITAQTLNVDGGNWMS----------
B_glumae        KKRLVGEAVPLGRMGLPADLTGAALFLASADADYITAQTLNVDGGNWMS----------
R_solanace      KKRLVGEAVPLGRMGVPADLTGAALFLASTDADYITAQTLNVDGGNWMS----------
B_sp_3          KKRLVGEAVPLGRMGVPDDLTGAALFLASADADYITAQTLNVDGGNWMS----------
B_xenovora      KKRLVGEAVPLGRMGVPDDLTGAALFLASADADYITAQTLNVDGGNWMS----------
B_phytofir      KKRLVGEAVPLGRMGVPDDLTGAALFLASADADYITAQTLNVDGGNWMS----------
B_graminis      KKRLVGEAVPLGRMGVPEDLTGAALFLASADADYITAQTLNVDGGNWMS----------
B_sp_2          KKRLVGEAVPLGRMGVPDDLTGAALFLASADADYITAQTLNVDGGNWMS----------
B_phymatum      KKRLVGEAVPLGRMGLPADLTGAALFLASSDADYITAQTLNVDGGNWMS----------
V_paradoxu      KKRRVGLEVPLGRMGVPADIAGAAVFLASDEARYITAQTLNVDGGNVMS----------
A_avenae        KKRQVGLAVPLGRMGDPRDVAGAAVFLASDEARYITAQTLNVDGGNVMS----------
V_eiseniae      KKRQVGAAVPLGRMGAPDDICGAAVFLASDEARYVTAQTLNVDGGNVMS----------
R_bacteriu      KKREVGKAVPLGFMGRPKDVARAAVFLASDQSEYITAQTICVDGGNVLR----------
Thalassiob      KKREVGEAVPLGYMGDPSDVARAAVFLACDQSAYMTAQTIGVDGGTVLR----------
Marinomona      KKIAVGKAVPLGYMGEPAEVASLALFLASDGAKYITAQTYNVDGGNVMS----------
H_phototro      KKKEVGEAVPYGRMGTAADLEGMAVFLASEEAGYIVAQTYNVDGGNWMS----------
O_batsensi      KKQEVGAAVPYGRMGRAEDLTGMAVFLASDEAEYIVAQTYNVDGGNWMS----------
R_bacKLH11      KKREVAAAVPYGRMGSAEDLTGMAVFLASDDARYILAQTYNVDGGNWMS----------
P_bermuden      KKQEVGAAVPYGRMGTAEDLTGMAIFLASDEAEYIVAQCYNVDGGQWMS----------
Citreicell      KKKEVGDAVPYGRMGTARDLTGMAIFLASDEADYIVAQCYNVDGGQWMS----------
Roseibium       KKREVGESVPFGRMGRPDDLTGMAVFLASADAEYILAQCYNVDGGQWMS----------
P_gallaeci      KKAEVAQSVPYGRMGTAADLTGMAVFLASEAADYVVAQTYNVDGGQWMS----------
Jannaschia      KKREVGEAVPYGRMGVAEDLTGMAVFLASDEAEYIVSQTYNVDGGQWMS----------
L_vestfold      KKAEVGAAVPYGRMATPTDLTGMALFLATSDADYIVAQTYNVDGGNWMS----------
Roseobact       KKKEVGEAVPYGRMGTADDLTGMAVFLASSDADYIVAQTYNVDGGNWMS----------
Silicibac       KKREVGDAVPFGRMGTADDLTGMAIFLASAEADYVVSQTYNVDGGNWMS----------
L_alexandr      KKREVGEAVPFGRMGTADDLTGMAVFLASSDADYILAQTYNVDGGQWMS----------
P_marinum       KKQEVGAAVPFGRMGRPADLAGMAIFLASNEADYIVAQTYNVDGGQWMS----------
S_lacuscae      KKKEVGEAVPFGRMGRAEDLTGMAVFLASSEADYIVAQTYNVDGGNWMS----------
R_capsulat      KKKEVGASVPFGRMGTAADLTGMAIFLATPEADYIVAQTYNVDGGNWMS----------
M_alkaliph      KKREVGEAVPFGRMGTADDLTGMAIFLATDEANYIVAQTYNVDGGNWMS----------
P_denitrif      KKKLVGAAVPFGRMGVASDLTGMAIFLATAEAEYIVGQTFGVDGGNWLA----------
S_meliloti      KKRLVGEAVPFGRMGTAEDLTGMAIFLASAESDYIVSQTYNVDGGNWMS----------
S_medicae       KKRLVGEAVPYGRMGTAEDLTGMAIFLASSESDYVVAQTYNVDGGNWMS----------
Rhizobium       KKRLVGEAVPYGRMGTAEDLAGMAIFLASSEADYVVAQTYNVDGGQWMS----------
P_syringae      KKKLVGEQVPYGRMGTADDLTGMAIFLASTDSEYVVAQTYNVDGGNWMS----------
P_savastan      KKKLVGEQVPYGRMGTADDLTGMAIFLASPDSEYVVAQTYNVDGGNWMS----------
P_fluoresc      KKKRVGDEVPFGRMGTAEDLTGMAIFLASQEADYVVAQTYNVDGGNWMN----------
R_loti          KKRLVGEGVPYGRMGKPEDLAGMAVFLASDEAEYIVAQTYNVDGGQWMS----------
M_opportun      KKRLVGEGVPYGRMGRPEDLAGMAVFLASDEAEYIVAQTYNVDGGQWMS----------
Mesorhizob      KKRLVGEAVPYGRMGRAEDLTGMAIFLASAESDYVVAQTYNVDGGNWMS----------
A_radiobac      KKRLVGKAVPFGRMGTAEDLTGMAIFLASKEANYIVAQTYNVDGGNWMS----------
A_vitis         KKKLVGEAVPFGRMGTAHDLTGMAIFLASSEADYVVAQTYNVDGGNWMS----------
L_aggregat      KKAQVGASVPFGRMGTAEDLTGMAVFLASKDADYIVSQTYNVDGGNWMS----------
Rhodobacte      KKRQVGLAVPIGRMATAQDLTGMAVFLASADADYIVAQTYNVDGGNWMS----------
Azospirill      KKRMVGDAVPFGRMGRAEDLTGMAIFLASREADYIVAQTYNVDGGNWMS----------
R_sphaeroi      KKRQVGAAVPFGRMGRAEDLTGMAIFLATPEADYIVAQTYNVDGGNWMS----------
O_antarcti      KKAEVAASVPAGRFAVPADLTGMAIFLASPESDYIVSQTYNVDGGQWMS----------
Ahrensia        KKAEVSASVPAGRFATPDDLTGMAVFLASAESDYIVSQTYNVDGGQWMS----------
S_stellata      KRREVEASVPAGRYALPGDLSPMAVFLASSAADYVVAQTYNVDGGQWMS----------
A_tumefaci      KKAAVAKSVPIGRFATPDDIKGLAVFLASADSDYILAQTYNVDGGNWMS----------
R_etli          KKAAVAKSVPIGRFATPDDIKGLAVFLASSDSDYILAQTYNVDGGNWMS----------
O_anthropi      KKAAVAKSVPIGRFATPEDITGMAVFLASSDSDYILAQTFGVDGGNWMA----------
O_intermed      KKAAVAKSVPIGRFATPEDITGMAVFLASSDSDYILAQTFGVDGGNWMA----------
A_cryptum       KKRQVGLAVPYGRMGRPDDLVGAAIFLASDEAEYVVAQTLNVDGGNCMN----------
C_salexige      KKRLVGEAVPYGRMGRPEDHVGAAVFLASADSDYVVAQTLNVDGGNWMS----------
H_elongata      KKRLVGEAVPMGRMGRPEDYAGAAVFLASEDSDYVLAQTLNVDGGNWMS----------
G_hansenii      KKRQVGLAVPAGRMGRPDDFRGVAVFLASSDSDYIVAQTFNVDGGNWMS----------
NAMDH           LAEQVLDEVALGRPGLPEEVATAAVFLAEDGSSFITGSTITIDGGLSAMIFGGMREGRR
                    *   *. *  . . :    *:***   : :: ..   :***              
