# Supplementary material for: Insights into the evolution of sorbitol metabolism: phylogenetic analysis of SDR196C family
Source: BMC Evol Biol. 2012 Aug 16;12:147. doi: 10.1186/1471-2148-12-147 (PMC3458964; doi:10.1186/1471-2148-12-147)
Supplement: Additional file 12 — Phylogenetic tree in PhylM (.ph) used in the DIVERGE analysis. [file 1471-2148-12-147-S12.ph]

((((((((((((S_meliloti:0.0356337,S_medicae:0.0517913):0.0365814,Rhizobium:
0.0364286):0.0684451,(P_fluoresc:0.0907907,(P_syringae:0.0122456,P_savastan:
0.0351769):0.0726988):0.0753183):0.0164399,(A_radiobac:0.1526579,((Mesorhizob:
0.2027736,A_vitis:0.1015641):0.0202182,(R_loti:0.0331273,M_opportun:0.0121448)
:0.2130248):0.0106013):0.0376909):0.0299269,((R_sphaeroi:0.1873412,Azospirill:
0.1193550):0.0424331,(L_aggregat:0.2173518,Rhodobacte:0.1324888):0.0398407)
:0.0167869):0.0064691,(S_stellata:0.1716264,(O_antarcti:0.1999814,Ahrensia:
0.0695474):0.0649563):0.2494838):0.0871092,(P_denitrif:0.5368393,((R_capsulat:
0.2341602,M_alkaliph:0.1324946):0.0362119,((Silicibac:0.1887436,P_marinum:
0.2100273):0.0285660,(P_gallaeci:0.3090422,((L_alexandr:0.1396289,Roseibium:
0.1739966):0.0299187,(((Jannaschia:0.2158224,O_batsensi:0.2520652):0.0336993,
(P_bermuden:0.0841961,Citreicell:0.0825002):0.0702205):0.0462391,((H_phototro:
0.1892669,S_lacuscae:0.1785489):0.0000021,(R_bacKLH11:0.2018928,(L_vestfold:
0.2735614,Roseobact:0.1774510):0.0564586):0.0389540):0.0349829):0.0404874)
:0.0520485):0.0000171):0.0743690):0.0382381):0.0501179):0.0730791,((A_tumefaci:
0.0834042,R_etli:0.0991501):0.0292672,(O_anthropi:0.0034463,O_intermed:
0.0573307):0.1098904):0.4313553):0.1519323,A_cryptum:0.5166517):0.0500310,
G_hansenii:0.3605829):0.1390145,(C_salexige:0.2422087,H_elongata:0.3241639)
:0.1270179):0.1291129,((((V_paradoxu:0.1231122,A_avenae:0.0967347):0.2100541,
V_eiseniae:0.3511720):0.1587013,(Marinomona:0.4302446,(R_bacteriu:0.4252795,
Thalassiob:0.2745497):0.9531191):0.2266771):0.2590471,(R_solanace:0.0670163,
((((((B_sp_3:0.0150691,B_xenovora:0.0049770):0.0035963,B_phytofir:0.0270477)
:0.0169683,B_graminis:0.0441821):0.0060752,B_sp_2:0.0860681):0.0554566,
B_phymatum:0.1089395):0.1148982,((B_mallei:0.0122418,B_thailand:0.0228544)
:0.0593161,(((B_multivor:0.0077394,B_dolosa:0.0410273):0.0219468,B_glumae:
0.0754822):0.0000006,(B_sp_1:0.0263266,(B_vietname:0.0239711,(B_ambifari:
0.0275779,(B_cenocepa:0.0051524,Pseudomona:0.0000000):0.0091417):0.0082400)
:0.0000007):0.0162912):0.0203996):0.0414002):0.0165951):0.2342856):0.2588663,
NAMDH:4.2731067);
